# Supplementary material for: Ampithoidae (Crustacea, Amphipoda) from New Zealand
Source: Zookeys. 2018 Jan 26;(733):25–48. doi: 10.3897/zookeys.733.14052 (PMC5799742; doi:10.3897/zookeys.733.14052)
Supplement: XML Treatment for Ampithoe hinatore [file zookeys.733.14052-treatment1.xml]

<!DOCTYPE tp:taxon-treatment
  PUBLIC "-//TaxonX//DTD Taxonomic Treatment Publishing DTD v0 20100105//EN" "tax-treatment-NSO.dtd">
<tp:taxon-treatment xmlns:tp="http://www.plazi.org/taxpub"><tp:treatment-meta><kwd-group><label>Taxon classification</label><kwd><named-content xmlns:xlink="http://www.w3.org/1999/xlink" content-type="kingdom">Animalia</named-content></kwd><kwd><named-content xmlns:xlink="http://www.w3.org/1999/xlink" content-type="order">Amphipoda</named-content></kwd><kwd><named-content xmlns:xlink="http://www.w3.org/1999/xlink" content-type="family">Ampithoidae</named-content></kwd></kwd-group><mixed-citation publication-type="journal"><person-group><name><surname>Peart</surname><given-names>Rachael A.</given-names></name><name><surname>Lörz</surname><given-names>Anne-Nina</given-names></name></person-group><article-title>
          <tp:taxon-name><tp:taxon-name-part taxon-name-part-type="family">Ampithoidae</tp:taxon-name-part></tp:taxon-name> (<tp:taxon-name><tp:taxon-name-part taxon-name-part-type="subphylum">Crustacea</tp:taxon-name-part></tp:taxon-name>, <tp:taxon-name><tp:taxon-name-part taxon-name-part-type="order">Amphipoda</tp:taxon-name-part></tp:taxon-name>) from New Zealand</article-title><source>Zookeys</source><day>26</day><month>1</month><year>2018</year><volume>2018</volume><issue>733</issue><fpage>25</fpage><lpage>48</lpage><pub-id pub-id-type="doi">10.3897/zookeys.733.14052</pub-id></mixed-citation></tp:treatment-meta><tp:nomenclature><tp:taxon-name>
              <tp:taxon-name-part taxon-name-part-type="genus" reg="Ampithoe">Ampithoe</tp:taxon-name-part>
              <tp:taxon-name-part taxon-name-part-type="species" reg="hinatore">hinatore</tp:taxon-name-part>
            </tp:taxon-name><tp:taxon-authority>J.L. Barnard, 1972</tp:taxon-authority><tp:nomenclature-citation-list><tp:nomenclature-citation><tp:taxon-name>
                  <tp:taxon-name-part taxon-name-part-type="genus" reg="Ampithoe">Ampithoe</tp:taxon-name-part> <tp:taxon-name-part taxon-name-part-type="species" reg="hinatore">hinatore</tp:taxon-name-part></tp:taxon-name><comment>J.L. Barnard, 1972: 39–42, figs 11–12.</comment></tp:nomenclature-citation></tp:nomenclature-citation-list></tp:nomenclature><tp:treatment-sec sec-type="type material" id="SECID0E4FAC"><title>Type material.</title><p>Holotype: male, 9.0 mm, <named-content xmlns:xlink="http://www.w3.org/1999/xlink" content-type="dwc:institutional_code" xlink:type="simple">NIWA</named-content> 831, station E970, Kaikoura, New Zealand, <named-content xmlns:xlink="http://www.w3.org/1999/xlink" content-type="dwc:verbatimCoordinates" xlink:type="simple"><named-content content-type="geo-json" specific-use="{&#34;type&#34;:&#34;Point&#34;,&#34;coordinates&#34;:[173.700000,-42.417000]}" id="NCID0ELGAC" xlink:type="simple">42.417°S 173.700°E</named-content></named-content>, intertidal wash of algae, 22 January, 1968.</p><p>Paratype: Female, 7.3 mm, 2 specimens, <named-content xmlns:xlink="http://www.w3.org/1999/xlink" content-type="dwc:institutional_code" xlink:type="simple">NIWA</named-content> 832, station E970, Kaikoura, New Zealand, <named-content xmlns:xlink="http://www.w3.org/1999/xlink" content-type="dwc:verbatimCoordinates" xlink:type="simple"><named-content content-type="geo-json" specific-use="{&#34;type&#34;:&#34;Point&#34;,&#34;coordinates&#34;:[173.700000,-42.417000]}" id="NCID0E1GAC" xlink:type="simple">42.417°S 173.700°E</named-content></named-content>, intertidal wash of algae, 22 January, 1968.</p></tp:treatment-sec><tp:treatment-sec sec-type="diagnosis" id="SECID0E6GAC"><title>Diagnosis.</title><p>Male: Eye prominent. Epistome and upper lip, in situ, directed straight down, perpendicular to the head. Lower lip outer plate notched, outer lobe extending past inner lobe. Mandible molar well developed and triturating, palp robust and three-articulate, article three distally rounded. Maxilla 1 palp well developed. Pereopods weakly setose. Gnathopod 1 weakly sexually dimorphic; coxa produced anteriorly; basis anteroventral lobe prominent; propodus subovoid, anterodistal setose lobe absent, palm acute and concave defined by a subacute posterodistal tooth and robust seta; dactylus subequal in length to palm. Gnathopod 2 more robust and slightly longer than gnathopod 1; basis anteroventral lobe large and setose; carpus subtriangular; propodus longer than carpus, propodus broad, anterodistal lobe absent, palm acute, defined by a subacute posterodistal tooth and robust seta; dactylus subequal in length to palm. Pereopods 3 and 4 similar in size and shape; basis slightly expanded and glandular; merus narrow, lobe absent. Pereopod 5 basis rounded; distal articles slender; propodus weakly prehensile. Pereopods 6 and 7 similar, increasing in length; distal articles slender; propodus weakly prehensile. Epimeron 3 posteroventral corner rounded without tooth. Uropod 1, in situ, reaching to the end of uropod 2, peduncle distoventral spur absent. Uropod 2 peduncle rounded lateral distoventral process absent. Uropod 3 broad, peduncle with six distal robust setae; rami short; outer ramus with two recurved robust setae, denticle patch; inner ramus with robust and slender distal setae. Telson subtriangular with reduced, small cusps, denticles absent, with lateral and apical setae.</p><p>Female. Similar to male, except: Gnathopods 1–2 palms less excavate.</p></tp:treatment-sec><tp:treatment-sec sec-type="remarks" id="SECID0EFHAC"><title>Remarks.</title><p>Known only from the type locality, Kaikoura on the New Zealand, South Island north-eastern coast. J.L. <xref ref-type="bibr" rid="B3">Barnard (1972)</xref> recorded only three specimens, whilst <xref ref-type="bibr" rid="B8">Fenwick (1976)</xref> also noted the presence of this species in a wave exposure study, but in relatively small abundances (16 out of around 60,000 individuals). <xref ref-type="bibr" rid="B3">Barnard (1972)</xref> notes that it has a similar morphology to <italic><tp:taxon-name><tp:taxon-name-part taxon-name-part-type="genus" reg="Ampithoe">Ampithoe</tp:taxon-name-part> <tp:taxon-name-part taxon-name-part-type="species" reg="waialua">waialua</tp:taxon-name-part></tp:taxon-name></italic> Barnard, 1970 from Hawaii, which is also similar to the <italic><tp:taxon-name><tp:taxon-name-part taxon-name-part-type="genus" reg="Ampithoe">Ampithoe</tp:taxon-name-part> <tp:taxon-name-part taxon-name-part-type="species" reg="ramondi">ramondi</tp:taxon-name-part></tp:taxon-name></italic> Audouin, 1826 complex of species. <xref ref-type="bibr" rid="B14">Lowry (1974)</xref> refers to the presence of <italic><tp:taxon-name><tp:taxon-name-part taxon-name-part-type="genus" reg="Ampithoe">Ampithoe</tp:taxon-name-part> <tp:taxon-name-part taxon-name-part-type="species" reg="hinatore">hinatore</tp:taxon-name-part></tp:taxon-name></italic> from Kaikoura, however, these are not new records just repeats from Barnard’s paper.</p></tp:treatment-sec><tp:treatment-sec sec-type="distribution" id="SECID0E3IAC"><title>Distribution.</title><p>Kaikoura, South Island, New Zealand</p><!--PageBreak--></tp:treatment-sec><ref-list><ref id="B3"><mixed-citation xmlns:xlink="http://www.w3.org/1999/xlink" xlink:type="simple">
          <person-group><name name-style="western"><surname>Barnard</surname><given-names>JL</given-names></name></person-group> (<year>1972</year>) <article-title>The marine fauna of New Zealand: algae-living littoral <tp:taxon-name><tp:taxon-name-part taxon-name-part-type="suborder">Gammaridea</tp:taxon-name-part></tp:taxon-name> (<tp:taxon-name><tp:taxon-name-part taxon-name-part-type="subphylum">Crustacea</tp:taxon-name-part></tp:taxon-name> <tp:taxon-name><tp:taxon-name-part taxon-name-part-type="order">Amphipoda</tp:taxon-name-part></tp:taxon-name>).</article-title> <source>Memoir of the New Zealand Oceanographic Institute</source> <volume>62</volume>: <fpage>7</fpage>–<lpage>216</lpage>.</mixed-citation></ref><ref id="B8"><mixed-citation xmlns:xlink="http://www.w3.org/1999/xlink" xlink:type="simple">
          <person-group><name name-style="western"><surname>Fenwick</surname><given-names>GD</given-names></name></person-group> (<year>1976</year>) <article-title>The effect of wave exposure on the amphipod fauna of the alga <italic><tp:taxon-name><tp:taxon-name-part taxon-name-part-type="genus">Caulerpa</tp:taxon-name-part> <tp:taxon-name-part taxon-name-part-type="species">brownia</tp:taxon-name-part></tp:taxon-name></italic>.</article-title> <source>Journal of Experimental Marine Biology and Ecology</source> <volume>25</volume>(<issue>1</issue>): <fpage>1</fpage>–<lpage>18</lpage>. <ext-link xlink:type="simple" ext-link-type="doi" xlink:href="10.1016/0022-0981(76)90072-1">https://doi.org/10.1016/0022-0981(76)90072-1</ext-link></mixed-citation></ref><ref id="B14"><mixed-citation xmlns:xlink="http://www.w3.org/1999/xlink" xlink:type="simple">
          <person-group><name name-style="western"><surname>Lowry</surname><given-names>JK</given-names></name></person-group> (<year>1974</year>) <article-title>Key and Checklist to the Gammaridean Amphipods of Kaikoura.</article-title> <source>Mauri Ora</source> <volume>2</volume>: <fpage>95</fpage>–<lpage>130</lpage>.</mixed-citation></ref></ref-list></tp:taxon-treatment>
