# Supplementary material for: Ampithoidae (Crustacea, Amphipoda) from New Zealand
Source: Zookeys. 2018 Jan 26;(733):25–48. doi: 10.3897/zookeys.733.14052 (PMC5799742; doi:10.3897/zookeys.733.14052)
Supplement: XML Treatment for Exampithoe taylori [file zookeys.733.14052-treatment3.xml]

<!DOCTYPE tp:taxon-treatment
  PUBLIC "-//TaxonX//DTD Taxonomic Treatment Publishing DTD v0 20100105//EN" "tax-treatment-NSO.dtd">
<tp:taxon-treatment xmlns:tp="http://www.plazi.org/taxpub"><tp:treatment-meta><kwd-group><label>Taxon classification</label><kwd><named-content xmlns:xlink="http://www.w3.org/1999/xlink" content-type="kingdom">Animalia</named-content></kwd><kwd><named-content xmlns:xlink="http://www.w3.org/1999/xlink" content-type="order">Amphipoda</named-content></kwd><kwd><named-content xmlns:xlink="http://www.w3.org/1999/xlink" content-type="family">Ampithoidae</named-content></kwd></kwd-group><mixed-citation publication-type="journal"><person-group><name><surname>Peart</surname><given-names>Rachael A.</given-names></name><name><surname>Lörz</surname><given-names>Anne-Nina</given-names></name></person-group><article-title>
          <tp:taxon-name><tp:taxon-name-part taxon-name-part-type="family">Ampithoidae</tp:taxon-name-part></tp:taxon-name> (<tp:taxon-name><tp:taxon-name-part taxon-name-part-type="subphylum">Crustacea</tp:taxon-name-part></tp:taxon-name>, <tp:taxon-name><tp:taxon-name-part taxon-name-part-type="order">Amphipoda</tp:taxon-name-part></tp:taxon-name>) from New Zealand</article-title><source>Zookeys</source><day>26</day><month>1</month><year>2018</year><volume>2018</volume><issue>733</issue><fpage>25</fpage><lpage>48</lpage><pub-id pub-id-type="doi">10.3897/zookeys.733.14052</pub-id></mixed-citation></tp:treatment-meta><tp:nomenclature><tp:taxon-name>
              <tp:taxon-name-part taxon-name-part-type="genus" reg="Exampithoe">Exampithoe</tp:taxon-name-part>
              <tp:taxon-name-part taxon-name-part-type="species" reg="taylori">taylori</tp:taxon-name-part>
            </tp:taxon-name><tp:taxon-authority>Hughes &amp; Peart, 2015</tp:taxon-authority><tp:nomenclature-citation-list><tp:nomenclature-citation><tp:taxon-name>
                  <tp:taxon-name-part taxon-name-part-type="genus" reg="Exampithoe">Exampithoe</tp:taxon-name-part> <tp:taxon-name-part taxon-name-part-type="species" reg="taylori">taylori</tp:taxon-name-part></tp:taxon-name><comment>Hughes &amp; Peart, 2015: 563–566, figs 4–6.</comment></tp:nomenclature-citation><tp:nomenclature-citation><tp:taxon-name>
                  <tp:taxon-name-part taxon-name-part-type="genus" reg="Ampithoe">Ampithoe</tp:taxon-name-part>
                </tp:taxon-name><comment>sp. – J.L Barnard, 1972: 45, fig. 15.</comment></tp:nomenclature-citation></tp:nomenclature-citation-list></tp:nomenclature><tp:treatment-sec sec-type="type material" id="SECID0EZHAE"><title>Type material.</title><p>Holotype: male, 11.5 mm, 4 slides, <named-content xmlns:xlink="http://www.w3.org/1999/xlink" content-type="dwc:institutional_code" xlink:type="simple">NIWA</named-content> 94663, Leigh, New Zealand, <named-content xmlns:xlink="http://www.w3.org/1999/xlink" content-type="dwc:verbatimCoordinates" xlink:type="simple"><named-content content-type="geo-json" specific-use="{&#34;type&#34;:&#34;Point&#34;,&#34;coordinates&#34;:[174.803003,-36.291322]}" id="NCID0EHIAE" xlink:type="simple">36°17'28.76"S, 174°48'10.81"E</named-content></named-content>, coll. R. Taylor, 16 September 2002. Paratypes: 2 males, AM P. 88414, same location as holotype.</p></tp:treatment-sec><tp:treatment-sec sec-type="material" id="SECID0EMIAE"><title>Additional material examined.</title><p>
              <named-content xmlns:xlink="http://www.w3.org/1999/xlink" content-type="dwc:institutional_code" xlink:type="simple">NIWA</named-content> 94664, 1 male, 9 mm; <named-content xmlns:xlink="http://www.w3.org/1999/xlink" content-type="dwc:institutional_code" xlink:type="simple">NIWA</named-content> 94665, 1 female, 8 mm; <named-content xmlns:xlink="http://www.w3.org/1999/xlink" content-type="dwc:institutional_code" xlink:type="simple">NIWA</named-content> 94666, 1 female, 7 mm; <named-content xmlns:xlink="http://www.w3.org/1999/xlink" content-type="dwc:institutional_code" xlink:type="simple">NIWA</named-content> 94667, 1 female, 10 mm; <named-content xmlns:xlink="http://www.w3.org/1999/xlink" content-type="dwc:institutional_code" xlink:type="simple">NIWA</named-content> 94668, 1 female, 8 mm; <named-content xmlns:xlink="http://www.w3.org/1999/xlink" content-type="dwc:institutional_code" xlink:type="simple">NIWA</named-content> 94669, 1 male, 8 mm; <named-content xmlns:xlink="http://www.w3.org/1999/xlink" content-type="dwc:institutional_code" xlink:type="simple">NIWA</named-content> 94670, 1 male, 7 mm; AM P.92556, 11 females, 15 males, Nordic Cove, Leigh, New Zealand, <named-content xmlns:xlink="http://www.w3.org/1999/xlink" content-type="dwc:verbatimCoordinates" xlink:type="simple"><named-content content-type="geo-json" specific-use="{&#34;type&#34;:&#34;Point&#34;,&#34;coordinates&#34;:[174.803003,-36.291322]}" id="NCID0EYJAE" xlink:type="simple">36°17'28.76"S, 174°48'10.81"E</named-content></named-content>, 1–3 m, on <italic><tp:taxon-name><tp:taxon-name-part taxon-name-part-type="genus" reg="Dictyota">Dictyota</tp:taxon-name-part> <tp:taxon-name-part taxon-name-part-type="species" reg="kunthii">kunthii</tp:taxon-name-part></tp:taxon-name></italic>, coll. Richard Taylor, 31 Dec 2009. <named-content xmlns:xlink="http://www.w3.org/1999/xlink" content-type="dwc:institutional_code" xlink:type="simple">NIWA</named-content> 7022, 1 female, 6.4 mm, station E979, Huaroa Pt. Whangaparaoa Peninsula, Auckland Province, New Zealand, <named-content xmlns:xlink="http://www.w3.org/1999/xlink" content-type="dwc:verbatimCoordinates" xlink:type="simple"><named-content content-type="geo-json" specific-use="{&#34;type&#34;:&#34;Point&#34;,&#34;coordinates&#34;:[175.840000,-36.590000]}" id="NCID0EQKAE" xlink:type="simple">36.59°S 175.84°E</named-content></named-content>, shore collection, coll. J.L. Barnard, 16 Feb 1968.</p></tp:treatment-sec><tp:treatment-sec sec-type="diagnosis" id="SECID0EVKAE"><title>Diagnosis.</title><p>Male: Eye prominent. Antenna 1 slightly shorter than antenna 2. Epistome and upper lip, in situ, directed straight down, perpendicular to the head. Lower lip outer plate entire. Mandible molar reasonably well developed and triturating, palp slender and three-articulate, article three distally rounded. Maxilla 1 palp well developed. Pereopods weakly setose. Gnathopod 1 weakly sexually dimorphic; coxa slightly produced anteriorly; basis anteroventral lobe prominent; propodus subrectangular, anterodistal setose lobe absent, palm acute and convex, defining tooth and robust seta absent; dactylus subequal in length to palm. Gnathopod 2 slightly narrower and slightly longer than gnathopod 1, weakly sexually dimorphic; basis anteroventral lobe medium sized and setose; carpus elongated, subtriangular; propodus shorter than carpus, propodus narrow, anterodistal lobe absent, palm acute and convex, without defining tooth, but with a defining robust seta; dactylus subequal in length to palm. Pereopods 3 and 4 similar in size and shape; basis expanded and glandular; merus slightly expanded, lobe small and reduced. Pereopod 5 basis ovoid; distal articles slender; propodus weakly prehensile. Pereopods 6 and 7 similar in shape to each other, increasing in length; distal articles slender; propodus weakly prehensile. Epimeron 3 posteroventral corner rounded without tooth. Uropod 1, in situ, reaching to the end of uropod 2, peduncle distoventral spur absent. Uropod 2 peduncle without rounded lateral distoventral process. Uropod 3 broad, peduncle with two distal robust setae and 1 marginal robust seta; rami short; outer ramus with two recurved robust setae, lateral patch of denticles; inner ramus with robust and <!--PageBreak-->slender distal setae. Telson subtriangular with reduced, small cusps, denticles absent, with lateral and apical setae.</p><p>Female: Similar to male.</p></tp:treatment-sec><tp:treatment-sec sec-type="remarks" id="SECID0E5KAE"><title>Remarks.</title><p>Known from northern New Zealand only. This species has similarities, but more significant differences to <italic><tp:taxon-name><tp:taxon-name-part taxon-name-part-type="genus" reg="Exampithoe">E.</tp:taxon-name-part> <tp:taxon-name-part taxon-name-part-type="species" reg="plumosa">plumosa</tp:taxon-name-part></tp:taxon-name></italic> sp. n. These differences are discussed in the remarks above. Material examined from J.L. <xref ref-type="bibr" rid="B3">Barnard (1972)</xref> identified as <italic><tp:taxon-name><tp:taxon-name-part taxon-name-part-type="genus" reg="Ampithoe">Ampithoe</tp:taxon-name-part></tp:taxon-name></italic> sp. has been examined and identified as <italic><tp:taxon-name><tp:taxon-name-part taxon-name-part-type="genus" reg="Exampithoe">Exampithoe</tp:taxon-name-part> <tp:taxon-name-part taxon-name-part-type="species" reg="taylori">taylori</tp:taxon-name-part></tp:taxon-name></italic>.</p></tp:treatment-sec><tp:treatment-sec sec-type="distribution" id="SECID0EFMAE"><title>Distribution.</title><p>Leigh and Whangaparaoa, North Island, New Zealand.</p></tp:treatment-sec><ref-list><ref id="B3"><mixed-citation xmlns:xlink="http://www.w3.org/1999/xlink" xlink:type="simple">
          <person-group><name name-style="western"><surname>Barnard</surname><given-names>JL</given-names></name></person-group> (<year>1972</year>) <article-title>The marine fauna of New Zealand: algae-living littoral <tp:taxon-name><tp:taxon-name-part taxon-name-part-type="suborder">Gammaridea</tp:taxon-name-part></tp:taxon-name> (<tp:taxon-name><tp:taxon-name-part taxon-name-part-type="subphylum">Crustacea</tp:taxon-name-part></tp:taxon-name> <tp:taxon-name><tp:taxon-name-part taxon-name-part-type="order">Amphipoda</tp:taxon-name-part></tp:taxon-name>).</article-title> <source>Memoir of the New Zealand Oceanographic Institute</source> <volume>62</volume>: <fpage>7</fpage>–<lpage>216</lpage>.</mixed-citation></ref></ref-list></tp:taxon-treatment>
