# Supplementary material for: Ampithoidae (Crustacea, Amphipoda) from New Zealand
Source: Zookeys. 2018 Jan 26;(733):25–48. doi: 10.3897/zookeys.733.14052 (PMC5799742; doi:10.3897/zookeys.733.14052)
Supplement: XML Treatment for Pseudopleonexes lessoniae [file zookeys.733.14052-treatment5.xml]

<!DOCTYPE tp:taxon-treatment
  PUBLIC "-//TaxonX//DTD Taxonomic Treatment Publishing DTD v0 20100105//EN" "tax-treatment-NSO.dtd">
<tp:taxon-treatment xmlns:tp="http://www.plazi.org/taxpub"><tp:treatment-meta><kwd-group><label>Taxon classification</label><kwd><named-content xmlns:xlink="http://www.w3.org/1999/xlink" content-type="kingdom">Animalia</named-content></kwd><kwd><named-content xmlns:xlink="http://www.w3.org/1999/xlink" content-type="order">Amphipoda</named-content></kwd><kwd><named-content xmlns:xlink="http://www.w3.org/1999/xlink" content-type="family">Ampithoidae</named-content></kwd></kwd-group><mixed-citation publication-type="journal"><person-group><name><surname>Peart</surname><given-names>Rachael A.</given-names></name><name><surname>Lörz</surname><given-names>Anne-Nina</given-names></name></person-group><article-title>
          <tp:taxon-name><tp:taxon-name-part taxon-name-part-type="family">Ampithoidae</tp:taxon-name-part></tp:taxon-name> (<tp:taxon-name><tp:taxon-name-part taxon-name-part-type="subphylum">Crustacea</tp:taxon-name-part></tp:taxon-name>, <tp:taxon-name><tp:taxon-name-part taxon-name-part-type="order">Amphipoda</tp:taxon-name-part></tp:taxon-name>) from New Zealand</article-title><source>Zookeys</source><day>26</day><month>1</month><year>2018</year><volume>2018</volume><issue>733</issue><fpage>25</fpage><lpage>48</lpage><pub-id pub-id-type="doi">10.3897/zookeys.733.14052</pub-id></mixed-citation></tp:treatment-meta><tp:nomenclature><tp:taxon-name>
              <tp:taxon-name-part taxon-name-part-type="genus" reg="Pseudopleonexes">Pseudopleonexes</tp:taxon-name-part>
              <tp:taxon-name-part taxon-name-part-type="species" reg="lessoniae">lessoniae</tp:taxon-name-part>
            </tp:taxon-name><tp:taxon-authority>(Hurley, 1954)</tp:taxon-authority><xref ref-type="fig" rid="F9">Figs 9</xref><xref ref-type="fig" rid="F10">, 10</xref><xref ref-type="fig" rid="F11">, 11</xref><xref ref-type="fig" rid="F12">, 12</xref><tp:nomenclature-citation-list><tp:nomenclature-citation><tp:taxon-name>
                  <tp:taxon-name-part taxon-name-part-type="genus" reg="Pleonexes">Pleonexes</tp:taxon-name-part> <tp:taxon-name-part taxon-name-part-type="species" reg="lessoniae">lessoniae</tp:taxon-name-part></tp:taxon-name><comment>Hurley, 1954: 620–626, figs. 1–2.</comment></tp:nomenclature-citation><tp:nomenclature-citation><tp:taxon-name>
                  <tp:taxon-name-part taxon-name-part-type="genus" reg="Pseudopleonexes">Pseudopleonexes</tp:taxon-name-part> <tp:taxon-name-part taxon-name-part-type="species" reg="lessoniae">lessoniae</tp:taxon-name-part></tp:taxon-name><comment>.—<xref ref-type="bibr" rid="B6">Conlan 1982</xref>: 2020.—<xref ref-type="bibr" rid="B13">Just 2002</xref>: 31–40.—<xref ref-type="bibr" rid="B15">Peart 2006</xref>: 1–22.</comment></tp:nomenclature-citation><tp:nomenclature-citation><tp:taxon-name>
                  <tp:taxon-name-part taxon-name-part-type="genus" reg="Pseudopleonexes"/><tp:taxon-name-part taxon-name-part-type="species" reg="lessoniae"/></tp:taxon-name><comment>not <tp:taxon-name><tp:taxon-name-part taxon-name-part-type="genus" reg="Ampithoe">Ampithoe</tp:taxon-name-part> (<tp:taxon-name-part taxon-name-part-type="subgenus" reg="Pleonexes">Pleonexes</tp:taxon-name-part>) <tp:taxon-name-part taxon-name-part-type="species" reg="lessoniae">lessoniae</tp:taxon-name-part></tp:taxon-name>.—<xref ref-type="bibr" rid="B3">Barnard 1972</xref>: 44, figs 13–14. </comment></tp:nomenclature-citation></tp:nomenclature-citation-list></tp:nomenclature><tp:treatment-sec sec-type="material" id="SECID0ER1AE"><title>Material examined.</title><p>Holotype: male, 9 mm, <named-content xmlns:xlink="http://www.w3.org/1999/xlink" content-type="dwc:institutional_code" xlink:type="simple">NIWA</named-content> 121308, slide 90 Hurley collection, Island Bay, Wellington, New Zealand, <named-content xmlns:xlink="http://www.w3.org/1999/xlink" content-type="dwc:verbatimCoordinates" xlink:type="simple"><named-content content-type="geo-json" specific-use="{&#34;type&#34;:&#34;Point&#34;,&#34;coordinates&#34;:[174.773861,-41.344389]}" id="NCID0E61AE" xlink:type="simple">41°20'39.8"S, 174°46'25.9"E</named-content></named-content>, on <italic><tp:taxon-name><tp:taxon-name-part taxon-name-part-type="genus" reg="Lessonia">Lessonia</tp:taxon-name-part> <tp:taxon-name-part taxon-name-part-type="species" reg="variegata">variegata</tp:taxon-name-part></tp:taxon-name></italic>, coll. J.G. Gibbs, 1 August 1950.</p><p>Paratype: female, 5.75 mm, <named-content xmlns:xlink="http://www.w3.org/1999/xlink" content-type="dwc:institutional_code" xlink:type="simple">NIWA</named-content> 12309, slide 91, Hurley collection, Island Bay, Wellington, New Zealand, <named-content xmlns:xlink="http://www.w3.org/1999/xlink" content-type="dwc:verbatimCoordinates" xlink:type="simple"><named-content content-type="geo-json" specific-use="{&#34;type&#34;:&#34;Point&#34;,&#34;coordinates&#34;:[174.773861,-41.344389]}" id="NCID0EZ2AE" xlink:type="simple">41°20'39.8"S, 174°46'25.9"E</named-content></named-content>, on <italic><tp:taxon-name><tp:taxon-name-part taxon-name-part-type="genus" reg="Lessonia">Lessonia</tp:taxon-name-part> <tp:taxon-name-part taxon-name-part-type="species" reg="variegata">variegata</tp:taxon-name-part></tp:taxon-name></italic>, coll. J.G. Gibbs, 1 August 1950.</p><p>All material (other than type material) collected by hand by M. Thiel &amp; A.N. Lörz from <italic><tp:taxon-name><tp:taxon-name-part taxon-name-part-type="genus" reg="Macrocystis">Macrocystis</tp:taxon-name-part></tp:taxon-name></italic> sp. kelp, Breaker Bay, Wellington, <named-content xmlns:xlink="http://www.w3.org/1999/xlink" content-type="dwc:verbatimCoordinates" xlink:type="simple"><named-content content-type="geo-json" specific-use="{&#34;type&#34;:&#34;Point&#34;,&#34;coordinates&#34;:[174.830000,-41.330000]}" id="NCID0EV3AE" xlink:type="simple">41.33°S, 174.83°E</named-content></named-content>, 0–1 m between 30<sup>th</sup> Jan–1<sup>st</sup> Feb 2013: <named-content xmlns:xlink="http://www.w3.org/1999/xlink" content-type="dwc:institutional_code" xlink:type="simple">NIWA</named-content> 96675–96677, 17 specimens; <named-content xmlns:xlink="http://www.w3.org/1999/xlink" content-type="dwc:institutional_code" xlink:type="simple">NIWA</named-content> 96679, 5 specimens, <named-content xmlns:xlink="http://www.w3.org/1999/xlink" content-type="dwc:institutional_code" xlink:type="simple">NIWA</named-content> 96683–96686, 9 specimens; <named-content xmlns:xlink="http://www.w3.org/1999/xlink" content-type="dwc:institutional_code" xlink:type="simple">NIWA</named-content> 96688–96698, 27 specimens; <named-content xmlns:xlink="http://www.w3.org/1999/xlink" content-type="dwc:institutional_code" xlink:type="simple">NIWA</named-content> 96700–96701, 3 specimens; <named-content xmlns:xlink="http://www.w3.org/1999/xlink" content-type="dwc:institutional_code" xlink:type="simple">NIWA</named-content> 96792–96795, 10 specimens; <named-content xmlns:xlink="http://www.w3.org/1999/xlink" content-type="dwc:institutional_code" xlink:type="simple">NIWA</named-content> 96797–96804, 42 specimens; <named-content xmlns:xlink="http://www.w3.org/1999/xlink" content-type="dwc:institutional_code" xlink:type="simple">NIWA</named-content> 96810 –96818, 59 specimens; <named-content xmlns:xlink="http://www.w3.org/1999/xlink" content-type="dwc:institutional_code" xlink:type="simple">NIWA</named-content> 96819–96820, 15 specimens; <named-content xmlns:xlink="http://www.w3.org/1999/xlink" content-type="dwc:institutional_code" xlink:type="simple">NIWA</named-content> 96822, 14 specimens; <named-content xmlns:xlink="http://www.w3.org/1999/xlink" content-type="dwc:institutional_code" xlink:type="simple">NIWA</named-content> 96824, 7 specimens; <named-content xmlns:xlink="http://www.w3.org/1999/xlink" content-type="dwc:institutional_code" xlink:type="simple">NIWA</named-content> 96826, 1 specimen. <named-content xmlns:xlink="http://www.w3.org/1999/xlink" content-type="dwc:institutional_code" xlink:type="simple">NIWA</named-content> 120146 on <abbrev xmlns:xlink="http://www.w3.org/1999/xlink" xlink:title="scanning electron microscope" id="ABBRID0E65AE" xlink:type="simple">SEM</abbrev> stud</p></tp:treatment-sec><tp:treatment-sec sec-type="diagnosis" id="SECID0ED6AE"><title>Diagnosis.</title><p>Male: Eye absent (holotype), eyes prominent (additional material examined). Epistome and upper lip, in situ, directed posteriorly around 45°. Antenna 1 longer than antenna 2. Lower lip outer plate slightly notched, almost entire, margin sinusoidal to sometimes flat with larger, subacute corners. Mandible molar reduced and triturating, palp three-articulate, article three distally beaked. Maxilla 1 palp poorly developed and slender tipped with slender plumose setae. Gnathopods strongly setose. Pereopods weakly setose. Gnathopod 1 not sexually dimorphic; coxa not anteroventrally produced; basis anterodistal lobe reduced and rounded bearing on slender seta; propodus subrectangular, anterodistal setal lobe absent, palm transverse, entire, without midmedial tooth, with posterodistal tooth defining palm and one small defining robust seta; dactylus overreaching palm. Gnathopod 2 more robust and larger than gnathopod 1, sexually dimorphic, with long plumose setae on margins; basis anterodistal lobe large and rounded, bearing around 10 robust setae on the margin; carpus subtriangular; propodus longer than carpus; propodus broad, anterodistally setose lobe absent; palm acute, entire (sometimes slightly excavate), midpalmar tooth absent, with small suba<!--PageBreak-->cute posterodistal tooth defining palm, and one defining robust seta; dactylus subequal to palm. Pereopods 3–4 similar in size and shape, basis expanded and glandular; merus expanded and glandular, forming an acute lobe. Pereopod 5 basis circular, distal articles broad to slender (depending on size), propodus prehensile. Pereopod 6–7 increasing in length, merus and carpus similar widths to propodus (slightly wider), propodi prehensile. Epimeron 3 posteroventral corner rounded without tooth. Uropod 1, in situ, reaching only to the end of uropod 2 peduncle; peduncle distoventral spur absent. Uropod 2 peduncle with large rounded distolateral process. Uropod 3 broad, peduncle without distal robust setae, rami short, outer ramus with two strongly recurved robust setae, patch of denticles; inner ramus with just slender distal setae. Telson subtriangular with strongly recurved cusps, denticles absent, with one slender seta per lobe.</p><fig id="F9" position="float" orientation="portrait"><label>Figure 9.</label><caption><p>
                  <italic><tp:taxon-name><tp:taxon-name-part taxon-name-part-type="genus" reg="Pseudopleonexes">Pseudopleonexes</tp:taxon-name-part> <tp:taxon-name-part taxon-name-part-type="species" reg="lessoniae">lessoniae</tp:taxon-name-part></tp:taxon-name></italic> (Hurley, 1954), male, 9 mm, <named-content xmlns:xlink="http://www.w3.org/1999/xlink" content-type="dwc:institutional_code" xlink:type="simple">NIWA</named-content> 96679, female, 8 mm, <named-content xmlns:xlink="http://www.w3.org/1999/xlink" content-type="dwc:institutional_code" xlink:type="simple">NIWA</named-content> 96679, Breaker Bay Wellington. Scale bars: 0.5 mm.</p></caption><graphic xmlns:xlink="http://www.w3.org/1999/xlink" xlink:href="zookeys-733-025-g009.jpg" position="float" orientation="portrait" xlink:type="simple" id="oo_181570.jpg"/></fig><fig id="F10" position="float" orientation="portrait"><label>Figure 10.</label><caption><p>
                  <italic><tp:taxon-name><tp:taxon-name-part taxon-name-part-type="genus" reg="Pseudopleonexes">Pseudopleonexes</tp:taxon-name-part> <tp:taxon-name-part taxon-name-part-type="species" reg="lessoniae">lessoniae</tp:taxon-name-part></tp:taxon-name></italic> (Hurley, 1954), male, 9 mm, <named-content xmlns:xlink="http://www.w3.org/1999/xlink" content-type="dwc:institutional_code" xlink:type="simple">NIWA</named-content> 96679, female, 8 mm, <named-content xmlns:xlink="http://www.w3.org/1999/xlink" content-type="dwc:institutional_code" xlink:type="simple">NIWA</named-content> 96679, Breaker Bay Wellington. Scale bars: 0.5 mm.</p></caption><graphic xmlns:xlink="http://www.w3.org/1999/xlink" xlink:href="zookeys-733-025-g010.jpg" position="float" orientation="portrait" xlink:type="simple" id="oo_181571.jpg"/></fig><fig id="F11" position="float" orientation="portrait"><label>Figure 11.</label><caption><p>
                  <italic><tp:taxon-name><tp:taxon-name-part taxon-name-part-type="genus" reg="Pseudopleonexes">Pseudopleonexes</tp:taxon-name-part> <tp:taxon-name-part taxon-name-part-type="species" reg="lessoniae">lessoniae</tp:taxon-name-part></tp:taxon-name></italic> (Hurley, 1954), male, 9 mm, <named-content xmlns:xlink="http://www.w3.org/1999/xlink" content-type="dwc:institutional_code" xlink:type="simple">NIWA</named-content> 96679, female, 8 mm, <named-content xmlns:xlink="http://www.w3.org/1999/xlink" content-type="dwc:institutional_code" xlink:type="simple">NIWA</named-content> 96679, Breaker Bay Wellington. Scale bars: 0.5 mm.</p></caption><graphic xmlns:xlink="http://www.w3.org/1999/xlink" xlink:href="zookeys-733-025-g011.jpg" position="float" orientation="portrait" xlink:type="simple" id="oo_181572.jpg"/></fig><!--PageBreak--></tp:treatment-sec><tp:treatment-sec sec-type="remarks" id="SECID0ETCAG"><title>Remarks.</title><p>Described by <xref ref-type="bibr" rid="B12">Hurley (1954)</xref> from Wellington, New Zealand, this species is a small, robust amphipod dwelling in <italic><tp:taxon-name><tp:taxon-name-part taxon-name-part-type="genus" reg="Lessonia">Lessonia</tp:taxon-name-part> <tp:taxon-name-part taxon-name-part-type="species" reg="variegata">variegata</tp:taxon-name-part></tp:taxon-name></italic>. <xref ref-type="bibr" rid="B12">Hurley (1954)</xref> described it as having similarities to members of the <italic><tp:taxon-name><tp:taxon-name-part taxon-name-part-type="genus" reg="Ampithoe">Ampithoe</tp:taxon-name-part></tp:taxon-name></italic> group, <italic><tp:taxon-name><tp:taxon-name-part taxon-name-part-type="genus" reg="Pleonexes">Pleonexes</tp:taxon-name-part></tp:taxon-name></italic>. When the <!--PageBreak-->genus <italic><tp:taxon-name><tp:taxon-name-part taxon-name-part-type="genus" reg="Pseudopleonexes">Pseudopleonexes</tp:taxon-name-part></tp:taxon-name></italic> was constructed (Conlan, 1982), this species was placed as the type of the genus. It has strongly plumose, long setae on the gnathopod 2, a character represented in most of the other species in the genus. Hurley’s types have been located, and are in the <named-content xmlns:xlink="http://www.w3.org/1999/xlink" content-type="dwc:institutional_code" xlink:type="simple">NIWA</named-content> Invertebrate Collection (NIC).</p><!--PageBreak--><!--PageBreak--><p>
              <xref ref-type="bibr" rid="B3">Barnard (1972)</xref> assigned two specimens from New Zealand as <italic><tp:taxon-name><tp:taxon-name-part taxon-name-part-type="genus" reg="Pseudopleonexes">P.</tp:taxon-name-part> <tp:taxon-name-part taxon-name-part-type="species" reg="lessoniae">lessoniae</tp:taxon-name-part></tp:taxon-name></italic> however, examination of one of the specimens (the other is not locatable) and some confusion in the description indicate that these are not of this species. Comparison with freshly collected material indicates these should be treated as a new species (described above as <italic><tp:taxon-name><tp:taxon-name-part taxon-name-part-type="genus" reg="Pseudopleonexes">P.</tp:taxon-name-part> <tp:taxon-name-part taxon-name-part-type="species" reg="evensis">evensis</tp:taxon-name-part></tp:taxon-name></italic> sp. n.). <italic><tp:taxon-name><tp:taxon-name-part taxon-name-part-type="genus" reg="Pseudopleonexes">Pseudopleonexes</tp:taxon-name-part> <tp:taxon-name-part taxon-name-part-type="species" reg="lessoniae">lessoniae</tp:taxon-name-part></tp:taxon-name></italic> sensu stricto differs from <italic><tp:taxon-name><tp:taxon-name-part taxon-name-part-type="genus" reg="Pseudopleonexes">P.</tp:taxon-name-part> <tp:taxon-name-part taxon-name-part-type="species" reg="evensis">evensis</tp:taxon-name-part></tp:taxon-name></italic> sp. n. by the absence of an anterodistal setose lobe on the propodi of gnathopods 1 and 2 (strongly present in <italic><tp:taxon-name><tp:taxon-name-part taxon-name-part-type="genus" reg="Pseudopleonexes">P.</tp:taxon-name-part> <tp:taxon-name-part taxon-name-part-type="species" reg="evensis">evensis</tp:taxon-name-part></tp:taxon-name></italic> sp. n.) and the strongly transverse gnathopod 1 palm, also half the width of the propodus (acute, greatly reduced palm in <italic><tp:taxon-name><tp:taxon-name-part taxon-name-part-type="genus" reg="Pseudopleonexes">P.</tp:taxon-name-part> <tp:taxon-name-part taxon-name-part-type="species" reg="evensis">evensis</tp:taxon-name-part></tp:taxon-name></italic> sp. n.).</p><!--PageBreak--><p>The material described here is from Breaker Bay, very close to the type locality of Island Bay (4.5 km ENE) and was very abundant in <italic><tp:taxon-name><tp:taxon-name-part taxon-name-part-type="genus" reg="Macrocystis">Macrocystis</tp:taxon-name-part></tp:taxon-name></italic> sp. and until molecular examination is carried out is placed with <italic><tp:taxon-name><tp:taxon-name-part taxon-name-part-type="genus" reg="Pseudopleonexes">P.</tp:taxon-name-part> <tp:taxon-name-part taxon-name-part-type="species" reg="lessoniae">lessoniae</tp:taxon-name-part></tp:taxon-name></italic> (Hurley, 1954). The main differences involve the apparent presence/absence of the eye and presence of butterfly and heart-shaped pits and fine hairs covering the pereon and pereopods of the recently collected material (fig. 12).</p><fig id="F12" position="float" orientation="portrait"><label>Figure 12.</label><caption><p>
                  <italic><tp:taxon-name><tp:taxon-name-part taxon-name-part-type="genus" reg="Pseudopleonexes">Pseudopleonexes</tp:taxon-name-part> <tp:taxon-name-part taxon-name-part-type="species" reg="lessoniae">lessoniae</tp:taxon-name-part></tp:taxon-name></italic> (Hurley, 1954), male, <named-content xmlns:xlink="http://www.w3.org/1999/xlink" content-type="dwc:institutional_code" xlink:type="simple">NIWA</named-content> 120146, Breaker Bay, Wellington, New Zealand. <bold>A</bold> whole animal, habitus <bold>B</bold> close up of propodus and dactylus pereopod 6 <bold>C</bold> close up of pereon and coxa showing position pits on the surface <bold>D</bold> close up of Uropod 3 rami <bold>E, F</bold> magnification of the heart shaped (<bold>E</bold>) and butterfly shaped (<bold>F</bold>) pits on the coxae and pereon.</p></caption><graphic xmlns:xlink="http://www.w3.org/1999/xlink" xlink:href="zookeys-733-025-g012.jpg" position="float" orientation="portrait" xlink:type="simple" id="oo_181573.jpg"/></fig></tp:treatment-sec><tp:treatment-sec sec-type="distribution" id="SECID0ESIAG"><title>Distribution.</title><p>Wellington area, New Zealand.</p></tp:treatment-sec><ref-list><ref id="B6"><mixed-citation xmlns:xlink="http://www.w3.org/1999/xlink" xlink:type="simple">
          <person-group><name name-style="western"><surname>Conlan</surname><given-names>KE</given-names></name></person-group> (<year>1982</year>) <article-title>Revision of the gammaridean amphipod family <tp:taxon-name><tp:taxon-name-part taxon-name-part-type="family">Ampithoidae</tp:taxon-name-part></tp:taxon-name> using numerical analytical methods.</article-title> <source>Canadian Journal of Zoology</source> <volume>60</volume>: <fpage>2015</fpage>–<lpage>2027</lpage>. <ext-link xlink:type="simple" ext-link-type="doi" xlink:href="10.1139/z82-259">https://doi.org/10.1139/z82-259</ext-link></mixed-citation></ref><ref id="B13"><mixed-citation xmlns:xlink="http://www.w3.org/1999/xlink" xlink:type="simple">
          <person-group><name name-style="western"><surname>Just</surname><given-names>J</given-names></name></person-group> (<year>2002</year>) <article-title>Review of <italic><tp:taxon-name><tp:taxon-name-part taxon-name-part-type="genus">Pseudopleonexes</tp:taxon-name-part></tp:taxon-name></italic> Conlan, 1982, with a new species from Australia (<tp:taxon-name><tp:taxon-name-part taxon-name-part-type="subphylum">Crustacea</tp:taxon-name-part></tp:taxon-name>: <tp:taxon-name><tp:taxon-name-part taxon-name-part-type="order">Amphipoda</tp:taxon-name-part></tp:taxon-name>: <tp:taxon-name><tp:taxon-name-part taxon-name-part-type="family">Ampithoidae</tp:taxon-name-part></tp:taxon-name>).</article-title> <source>Records of the Australian Museum</source> <volume>54</volume>(<issue>1</issue>): <fpage>31</fpage>–<lpage>40</lpage>. <ext-link xlink:type="simple" ext-link-type="doi" xlink:href="10.3853/j.0067-1975.54.2002.1361">https://doi.org/10.3853/j.0067-1975.54.2002.1361</ext-link></mixed-citation></ref><ref id="B15"><mixed-citation xmlns:xlink="http://www.w3.org/1999/xlink" xlink:type="simple">
          <person-group><name name-style="western"><surname>Peart</surname><given-names>RA</given-names></name></person-group> (<year>2006</year>) <article-title>A revision of <italic><tp:taxon-name><tp:taxon-name-part taxon-name-part-type="genus">Pseudopleonexes</tp:taxon-name-part></tp:taxon-name></italic> Conlan, 1982 (<tp:taxon-name><tp:taxon-name-part taxon-name-part-type="subphylum">Crustacea</tp:taxon-name-part></tp:taxon-name>: <tp:taxon-name><tp:taxon-name-part taxon-name-part-type="order">Amphipoda</tp:taxon-name-part></tp:taxon-name>: <tp:taxon-name><tp:taxon-name-part taxon-name-part-type="family">Ampithoidae</tp:taxon-name-part></tp:taxon-name>) with description of three new species from Australia.</article-title> <source>Zootaxa</source> <volume>1344</volume>: <fpage>1</fpage>–<lpage>22</lpage>.</mixed-citation></ref><ref id="B3"><mixed-citation xmlns:xlink="http://www.w3.org/1999/xlink" xlink:type="simple">
          <person-group><name name-style="western"><surname>Barnard</surname><given-names>JL</given-names></name></person-group> (<year>1972</year>) <article-title>The marine fauna of New Zealand: algae-living littoral <tp:taxon-name><tp:taxon-name-part taxon-name-part-type="suborder">Gammaridea</tp:taxon-name-part></tp:taxon-name> (<tp:taxon-name><tp:taxon-name-part taxon-name-part-type="subphylum">Crustacea</tp:taxon-name-part></tp:taxon-name> <tp:taxon-name><tp:taxon-name-part taxon-name-part-type="order">Amphipoda</tp:taxon-name-part></tp:taxon-name>).</article-title> <source>Memoir of the New Zealand Oceanographic Institute</source> <volume>62</volume>: <fpage>7</fpage>–<lpage>216</lpage>.</mixed-citation></ref><ref id="B12"><mixed-citation xmlns:xlink="http://www.w3.org/1999/xlink" xlink:type="simple">
          <person-group><name name-style="western"><surname>Hurley</surname><given-names>DE</given-names></name></person-group> (<year>1954</year>) <article-title>Studies on the New Zealand Amphipodan Fauna No. 5 <italic><tp:taxon-name><tp:taxon-name-part taxon-name-part-type="genus">Pleonexes</tp:taxon-name-part> <tp:taxon-name-part taxon-name-part-type="species">lessoniae</tp:taxon-name-part></tp:taxon-name></italic>, a new species of the family <tp:taxon-name><tp:taxon-name-part taxon-name-part-type="family">Ampithoidae</tp:taxon-name-part></tp:taxon-name>.</article-title> <source>Transactions of the Royal Society of New Zealand,</source> <volume>81</volume>(<issue>4</issue>): <fpage>619</fpage>–<lpage>626</lpage>.</mixed-citation></ref></ref-list></tp:taxon-treatment>
