# Supplementary material for: Ampithoidae (Crustacea, Amphipoda) from New Zealand
Source: Zookeys. 2018 Jan 26;(733):25–48. doi: 10.3897/zookeys.733.14052 (PMC5799742; doi:10.3897/zookeys.733.14052)
Supplement: XML Treatment for Sunamphitoe aorangi [file zookeys.733.14052-treatment6.xml]

<!DOCTYPE tp:taxon-treatment
  PUBLIC "-//TaxonX//DTD Taxonomic Treatment Publishing DTD v0 20100105//EN" "tax-treatment-NSO.dtd">
<tp:taxon-treatment xmlns:tp="http://www.plazi.org/taxpub"><tp:treatment-meta><kwd-group><label>Taxon classification</label><kwd><named-content xmlns:xlink="http://www.w3.org/1999/xlink" content-type="kingdom">Animalia</named-content></kwd><kwd><named-content xmlns:xlink="http://www.w3.org/1999/xlink" content-type="order">Amphipoda</named-content></kwd><kwd><named-content xmlns:xlink="http://www.w3.org/1999/xlink" content-type="family">Ampithoidae</named-content></kwd></kwd-group><mixed-citation publication-type="journal"><person-group><name><surname>Peart</surname><given-names>Rachael A.</given-names></name><name><surname>Lörz</surname><given-names>Anne-Nina</given-names></name></person-group><article-title>
          <tp:taxon-name><tp:taxon-name-part taxon-name-part-type="family">Ampithoidae</tp:taxon-name-part></tp:taxon-name> (<tp:taxon-name><tp:taxon-name-part taxon-name-part-type="subphylum">Crustacea</tp:taxon-name-part></tp:taxon-name>, <tp:taxon-name><tp:taxon-name-part taxon-name-part-type="order">Amphipoda</tp:taxon-name-part></tp:taxon-name>) from New Zealand</article-title><source>Zookeys</source><day>26</day><month>1</month><year>2018</year><volume>2018</volume><issue>733</issue><fpage>25</fpage><lpage>48</lpage><pub-id pub-id-type="doi">10.3897/zookeys.733.14052</pub-id></mixed-citation></tp:treatment-meta><tp:nomenclature><tp:taxon-name>
              <tp:taxon-name-part taxon-name-part-type="genus" reg="Sunamphitoe">Sunamphitoe</tp:taxon-name-part>
              <tp:taxon-name-part taxon-name-part-type="species" reg="aorangi">aorangi</tp:taxon-name-part>
            </tp:taxon-name><tp:taxon-authority>(J.L. Barnard, 1972)</tp:taxon-authority><tp:nomenclature-citation-list><tp:nomenclature-citation><tp:taxon-name>
                  <tp:taxon-name-part taxon-name-part-type="genus" reg="Ampithoe">Ampithoe</tp:taxon-name-part> <tp:taxon-name-part taxon-name-part-type="species" reg="aorangi">aorangi</tp:taxon-name-part></tp:taxon-name><comment>J.L. Barnard, 1972: 27, 37, figs 8, 9 (part, not 10a–e)</comment></tp:nomenclature-citation><tp:nomenclature-citation><tp:taxon-name>
                  <tp:taxon-name-part taxon-name-part-type="genus" reg="Peramphithoe">Peramphithoe</tp:taxon-name-part> <tp:taxon-name-part taxon-name-part-type="species" reg="aorangi">aorangi</tp:taxon-name-part></tp:taxon-name><comment>.—<xref ref-type="bibr" rid="B17">Shin et al. 2015</xref>: 261–264.</comment></tp:nomenclature-citation><tp:nomenclature-citation><tp:taxon-name>
                  <tp:taxon-name-part taxon-name-part-type="genus" reg="Sunamphitoe">Sunamphitoe</tp:taxon-name-part> <tp:taxon-name-part taxon-name-part-type="species" reg="aorangi">aorangi</tp:taxon-name-part></tp:taxon-name><comment>.—Peart, 2017: 308</comment></tp:nomenclature-citation><tp:nomenclature-citation><tp:taxon-name>
                  <tp:taxon-name-part taxon-name-part-type="genus" reg="Sunamphitoe"/><tp:taxon-name-part taxon-name-part-type="species" reg="aorangi"/></tp:taxon-name><comment>Not <tp:taxon-name><tp:taxon-name-part taxon-name-part-type="genus" reg="Peramphithoe">Peramphithoe</tp:taxon-name-part> <tp:taxon-name-part taxon-name-part-type="species" reg="aorangi">aorangi</tp:taxon-name-part></tp:taxon-name>.—<xref ref-type="bibr" rid="B10">Hughes and Peart 2014</xref>: 93–95, fig. 61. </comment></tp:nomenclature-citation></tp:nomenclature-citation-list></tp:nomenclature><tp:treatment-sec sec-type="material" id="SECID0EBMAG"><title>Material examined.</title><p>Holotype, male, 5.3 mm, <named-content xmlns:xlink="http://www.w3.org/1999/xlink" content-type="dwc:institutional_code" xlink:type="simple">NIWA</named-content> 798, intertidal wash of algae and their rhizomes, Eve Bay, off Strathmore Park, Wellington, New Zealand, <named-content xmlns:xlink="http://www.w3.org/1999/xlink" content-type="dwc:verbatimCoordinates" xlink:type="simple"><named-content content-type="geo-json" specific-use="{&#34;type&#34;:&#34;Point&#34;,&#34;coordinates&#34;:[174.830000,-41.330000]}" id="NCID0EPMAG" xlink:type="simple">41°19.8’S 174°49.8’E</named-content></named-content>, NZOI Sta E966, coll. J.L. Barnard, 5 Nov 1968.</p></tp:treatment-sec><tp:treatment-sec sec-type="diagnosis" id="SECID0EUMAG"><title>Diagnosis.</title><p>Male: Eye prominent. Antenna 1 longer than antenna 2. Epistome and upper lip, in situ, directed straight down, perpendicular to the head. Lower lip outer plate notched, lobes of equal size. Mandible molar triturating, palp with 3 articles, article three distal margin rounded. Maxilla 1 palp well developed. Gnathopods and pereopods weakly setose. Gnathopod 1 coxa slightly produced anteroventrally to form a slight rounded tooth; basis anteroventral lobe reduced and rounded bearing one slender seta; propodus subrectangular, anterodistal setose lobe absent; palm transverse defined by a small robust seta, posterodistal tooth absent; dactylus overreaching the palm. Gnathopod 2 more robust and slightly larger than gnathopod 1, sexually dimorphic, basis anteroventral lobe reduced and rounded with very small setae; carpus subtriangular; propodus longer than carpus; propodus broad, ovoid, anterodistal lobe absent, palm slightly acute (close to transverse), entire, defining posterodistal tooth absent, defining robust seta present; dactylus overreaching the palm. Pereopods 3–4 similar in size and shape; basis expanded and glandular; merus expanded and glandular, lobe subacute. Pereopod 5 basis ovoid to circular, distal articles slightly broadened, propodus weakly prehensile. Pereopods 6–7 similar size, distal articles slender, propodus weakly prehensile. Epimeron 3 posteroventral corner broadly rounded, tooth absent. Uropod 1, in situ, reaching to the end of uropod 2 rami, peduncle acute distoventral spur present. Uropod 2 peduncle rounded lateral distoventral process absent. Uropod 3 narrow, peduncle with distal robust setae absent; outer ramus two strongly recurved robust setae, <!--PageBreak-->with patch of lateral denticles; inner ramus with one distal robust seta and slender setae. Telson subtriangular, apical cusps reduced and rounded, no denticles, with both lateral and apical slender setae.</p><p>Female. Not documented.</p></tp:treatment-sec><tp:treatment-sec sec-type="remarks" id="SECID0E4MAG"><title>Remarks.</title><p>This species has recently been redescribed (<xref ref-type="bibr" rid="B16">Peart 2017</xref>) and the original material confusion resolved. The differences between this species and the recently described only other species from New Zealand (<italic><tp:taxon-name><tp:taxon-name-part taxon-name-part-type="genus" reg="Sunamphitoe">S.</tp:taxon-name-part> <tp:taxon-name-part taxon-name-part-type="species" reg="mixtura">mixtura</tp:taxon-name-part></tp:taxon-name></italic> Peart, 2017) are detailed in Table 1 of that publication.</p></tp:treatment-sec><tp:treatment-sec sec-type="distribution" id="SECID0ESNAG"><title>Distribution.</title><p>Wellington, New Zealand.</p></tp:treatment-sec><ref-list><ref id="B17"><mixed-citation xmlns:xlink="http://www.w3.org/1999/xlink" xlink:type="simple">
          <person-group><name name-style="western"><surname>Shin</surname><given-names>M-H</given-names></name><name name-style="western"><surname>Coleman</surname><given-names>CO</given-names></name><name name-style="western"><surname>Hong</surname><given-names>JS</given-names></name><name name-style="western"><surname>Kim</surname><given-names>W</given-names></name></person-group> (<year>2015</year>) <article-title>A new species of <italic><tp:taxon-name><tp:taxon-name-part taxon-name-part-type="genus">Peramphithoe</tp:taxon-name-part></tp:taxon-name></italic> (<tp:taxon-name><tp:taxon-name-part taxon-name-part-type="order">Amphipoda</tp:taxon-name-part></tp:taxon-name>: <tp:taxon-name><tp:taxon-name-part taxon-name-part-type="family">Ampithoidae</tp:taxon-name-part></tp:taxon-name>) from South Korea, with morphological diagnoses of the world cogeneric species.</article-title> <source>Journal of Crustacean Biology</source> <volume>35</volume>: <fpage>255</fpage>–<lpage>270</lpage>. <ext-link xlink:type="simple" ext-link-type="doi" xlink:href="10.1163/1937240X-00002323">https://doi.org/10.1163/1937240X-00002323</ext-link></mixed-citation></ref><ref id="B10"><mixed-citation xmlns:xlink="http://www.w3.org/1999/xlink" xlink:type="simple">
          <person-group><name name-style="western"><surname>Hughes</surname><given-names>LE</given-names></name><name name-style="western"><surname>Peart</surname><given-names>RA</given-names></name></person-group> (<year>2014</year>) <article-title>New species and new records of <tp:taxon-name><tp:taxon-name-part taxon-name-part-type="family">Ampithoidae</tp:taxon-name-part></tp:taxon-name> (<tp:taxon-name><tp:taxon-name-part taxon-name-part-type="superorder">Peracarida</tp:taxon-name-part></tp:taxon-name>: <tp:taxon-name><tp:taxon-name-part taxon-name-part-type="order">Amphipoda</tp:taxon-name-part></tp:taxon-name>) from Australian waters.</article-title> <source>Zootaxa</source> <volume>3719</volume>(<issue>1</issue>): <fpage>1</fpage>–<lpage>102</lpage>. <ext-link xlink:type="simple" ext-link-type="doi" xlink:href="10.11646/zootaxa.3719.1.1">https://doi.org/10.11646/zootaxa.3719.1.1</ext-link></mixed-citation></ref><ref id="B16"><mixed-citation xmlns:xlink="http://www.w3.org/1999/xlink" xlink:type="simple">
          <person-group><name name-style="western"><surname>Peart</surname><given-names>RA</given-names></name></person-group> (<year>2017</year>) <article-title>Analysis of the genus <italic><tp:taxon-name><tp:taxon-name-part taxon-name-part-type="genus">Sunamphitoe</tp:taxon-name-part></tp:taxon-name></italic> Spence Bate, 1857 (<tp:taxon-name><tp:taxon-name-part taxon-name-part-type="order">Amphipoda</tp:taxon-name-part></tp:taxon-name>: <tp:taxon-name><tp:taxon-name-part taxon-name-part-type="family">Ampithoidae</tp:taxon-name-part></tp:taxon-name>) with descriptions of eight new species.</article-title> <source>Zootaxa</source> <volume>4269</volume>(<issue>3</issue>): <fpage>301</fpage>–<lpage>345</lpage>. <ext-link xlink:type="simple" ext-link-type="doi" xlink:href="10.11646/zootaxa.4269.3.1">https://doi.org/10.11646/zootaxa.4269.3.1</ext-link></mixed-citation></ref></ref-list></tp:taxon-treatment>
