# Supplementary material for: Ampithoidae (Crustacea, Amphipoda) from New Zealand
Source: Zookeys. 2018 Jan 26;(733):25–48. doi: 10.3897/zookeys.733.14052 (PMC5799742; doi:10.3897/zookeys.733.14052)
Supplement: XML Treatment for Sunamphitoe mixtura [file zookeys.733.14052-treatment7.xml]

<!DOCTYPE tp:taxon-treatment
  PUBLIC "-//TaxonX//DTD Taxonomic Treatment Publishing DTD v0 20100105//EN" "tax-treatment-NSO.dtd">
<tp:taxon-treatment xmlns:tp="http://www.plazi.org/taxpub"><tp:treatment-meta><kwd-group><label>Taxon classification</label><kwd><named-content xmlns:xlink="http://www.w3.org/1999/xlink" content-type="kingdom">Animalia</named-content></kwd><kwd><named-content xmlns:xlink="http://www.w3.org/1999/xlink" content-type="order">Amphipoda</named-content></kwd><kwd><named-content xmlns:xlink="http://www.w3.org/1999/xlink" content-type="family">Ampithoidae</named-content></kwd></kwd-group><mixed-citation publication-type="journal"><person-group><name><surname>Peart</surname><given-names>Rachael A.</given-names></name><name><surname>Lörz</surname><given-names>Anne-Nina</given-names></name></person-group><article-title>
          <tp:taxon-name><tp:taxon-name-part taxon-name-part-type="family">Ampithoidae</tp:taxon-name-part></tp:taxon-name> (<tp:taxon-name><tp:taxon-name-part taxon-name-part-type="subphylum">Crustacea</tp:taxon-name-part></tp:taxon-name>, <tp:taxon-name><tp:taxon-name-part taxon-name-part-type="order">Amphipoda</tp:taxon-name-part></tp:taxon-name>) from New Zealand</article-title><source>Zookeys</source><day>26</day><month>1</month><year>2018</year><volume>2018</volume><issue>733</issue><fpage>25</fpage><lpage>48</lpage><pub-id pub-id-type="doi">10.3897/zookeys.733.14052</pub-id></mixed-citation></tp:treatment-meta><tp:nomenclature><tp:taxon-name>
              <tp:taxon-name-part taxon-name-part-type="genus" reg="Sunamphitoe">Sunamphitoe</tp:taxon-name-part>
              <tp:taxon-name-part taxon-name-part-type="species" reg="mixtura">mixtura</tp:taxon-name-part>
            </tp:taxon-name><tp:taxon-authority>Peart, 2017</tp:taxon-authority><tp:nomenclature-citation-list><tp:nomenclature-citation><tp:taxon-name>
                  <tp:taxon-name-part taxon-name-part-type="genus" reg="Sunamphitoe">Sunamphitoe</tp:taxon-name-part> <tp:taxon-name-part taxon-name-part-type="species" reg="mixtura">mixtura</tp:taxon-name-part></tp:taxon-name><comment>Peart, 2017: 326</comment></tp:nomenclature-citation><tp:nomenclature-citation><tp:taxon-name>
                  <tp:taxon-name-part taxon-name-part-type="genus" reg="Ampithoe">Ampithoe</tp:taxon-name-part> <tp:taxon-name-part taxon-name-part-type="species" reg="aorangi">aorangi</tp:taxon-name-part></tp:taxon-name><comment>.—<xref ref-type="bibr" rid="B3">Barnard 1972</xref>: 37 (part, sta. E978), fig. 10a–e.</comment></tp:nomenclature-citation></tp:nomenclature-citation-list></tp:nomenclature><tp:treatment-sec sec-type="type material" id="SECID0EYPAG"><title>Type material.</title><p>Holotype: male, 7.8 mm, <named-content xmlns:xlink="http://www.w3.org/1999/xlink" content-type="dwc:institutional_code" xlink:type="simple">NIWA</named-content> 892, small high rock pools, in surf splash zone, lined with filamentous brown alga, Huaroa Point, Whangaparaoa Peninsula (Auckland Province), NZOI Sta. stn E978, coll. J.L. Barnard, 16 Feb 1968.</p></tp:treatment-sec><tp:treatment-sec sec-type="diagnosis" id="SECID0EDQAG"><title>Diagnosis.</title><p>Male. Epistome and upper lip, in situ, directed straight down, perpendicular to the head. Lower lip outer plate notched, lobes of equal height. Mandibular molar well developed, triturating; palp with 3 articles, article three rounded distally. Maxilla 1 palp well developed. Gnathopods and pereopods weakly setose. Gnathopod 1 coxa not produced anteroventrally, basis anteroventral lobe medium in size and rounded, bearing three small setae; propodus subrectangular, not produced to form an anterodistal lobe; palm transverse, not defined by a posterodistal tooth, but with a small posterodistal robust seta; dactylus overreaching palm. Gnathopod 2 sexually dimorphic, larger than and more expanded than gnathopod 1; basis anterodistal lobe reduced and rounded bearing three slender setae; carpus very short and subtriangular; propodus much longer than carpus; propodus subtriangular (expanded proximally, narrow distally), anterodistal lobe absent; palm acute, excavate, sculptured, defining posterodistal tooth and robust seta present; dactylus subequal in length to palm. Pereopods 3 basis expanded and glandular; merus expanded with subacute lobe. Perepods 4–7 missing. Epimeron 3 not documented. Uropod 1, in situ, reaching to the end of uropod 2; peduncle with large acute distoventral spur. Uropod 2 peduncle rounded lateral distoventral process absent. Uropod 3 narrow, rami small, peduncle with one distal robust seta; outer ramus with two large recurved robust setae, with patch of lateral denticles; inner ramus with three robust setae and many slender setae. Telson subtriangular, apical cusps small, reduced and rounded, with apical and lateral setae and lateral denticles.</p><!--PageBreak--></tp:treatment-sec><ref-list><ref id="B3"><mixed-citation xmlns:xlink="http://www.w3.org/1999/xlink" xlink:type="simple">
          <person-group><name name-style="western"><surname>Barnard</surname><given-names>JL</given-names></name></person-group> (<year>1972</year>) <article-title>The marine fauna of New Zealand: algae-living littoral <tp:taxon-name><tp:taxon-name-part taxon-name-part-type="suborder">Gammaridea</tp:taxon-name-part></tp:taxon-name> (<tp:taxon-name><tp:taxon-name-part taxon-name-part-type="subphylum">Crustacea</tp:taxon-name-part></tp:taxon-name> <tp:taxon-name><tp:taxon-name-part taxon-name-part-type="order">Amphipoda</tp:taxon-name-part></tp:taxon-name>).</article-title> <source>Memoir of the New Zealand Oceanographic Institute</source> <volume>62</volume>: <fpage>7</fpage>–<lpage>216</lpage>.</mixed-citation></ref></ref-list></tp:taxon-treatment>
